# Supplementary material for: Effect of short-term prednisone on beta-cell function in subjects with type 2 diabetes mellitus and healthy subjects
Source: PLoS One. 2020 May 5;15(5):e0231190. doi: 10.1371/journal.pone.0231190 (PMC7199958; doi:10.1371/journal.pone.0231190)
Supplement: S1 Data — (XLSX) [file pone.0231190.s005.xlsx]

## Sheet: Data
SN	Name	Age	Gender	Ethnicity	DM	DurationDM	BW	BH	BBMI	BWC	Visit1SBP	Visit1DBP	Visit1HR	HBA1 mmol/mol	HgBA1c%	SerumCr	GFR	Visit1FBG	TimeSteroid	Visit1Glucose0min	Visit1Glucose0minMmol/L	Visit1Glucose30min	Visit1Glucose30minMmol/L	Visit1Glucose60min	Visit1Glucose60minMmol/L	Visit1Cpeptide0min	Visit1Cpeptide0minNmol/L	Visit1Cpeptide30min	Visit1Cpeptide30minNmol/L	Visit1Cpeptide60min	Visit1Cpeptide60minNmol/L	Visit1Insulin0min	Visit1Insulin0minPmol/L	Visit1Insulin30min	Visit1Insulin30minPmol/L	Visit1Insulin60min	Visit1Insulin60minPmol/L	Visit2FBG	Visit2SBP	Visit2DBP	Visit2HR	Visit2Wt	Visit2Glucose0min	Visit2Glucose0minMmol/L	Visit2Glucose30min	Visit2Glucose30minMmol/L	Visit2Glucose60min	Visit2Glucose60minMmol/L	Visit2Cpeptide0min
1	1	29	2	4	0	0	55.5	159	22	77.5	105	74	69	33	5.2	0.6	118	88	13:45:00	88	4.88	107	5.94	115	6.38	1.32	0.44	5	1.67	9.33	3.11	9.95	69.1	48.96	340.03	114.8	797.29	96	121	78	73	55.9	96	5.33	145	8.05	106	5.88	1.31
2	2	32	1	1	0	0	79.8	176.8	25.5	90	112	81	68	28	4.7	0.7	131	94	11:25:00	94	5.22	138	7.66	91	5.05	1.41	0.47	13.19	4.39	7.82	2.6	7.26	50.42	215.9	1499.43	53.72	373.09	94	104	55	70	80	94	5.22	138	7.66	91	5.05	1.47
3	3	25	2	5	0	0	71.6	165	26.3	86	119	60	67	29	4.8	0.8	87	85	12:13:00	85	4.72	125	6.94	105	5.83	1.22	0.41	5.62	1.87	6.45	2.15	4.99	34.66	54.36	377.53	67.39	468.02	75	101	26	56	71.2	75	4.16	148	8.21	130	7.21	1.25
4	4	26	2	1	0	0	59.1	164	22	74	105	61	67	26	4.5	0.7	101	86	12:02:00	74	4.11	116	6.44	78	4.33	6.93	2.31	0.84	0.28	4.65	1.55	5.28	36.67	113	784.79	42	291.69	89	107	57	72	60	89	4.94	121	6.72	106	5.88	0.91
5	5	30	1	4	0	0	56.5	160	22.1	78.5	109	71	65	31	5	0.9	99	72	14:10:00	86	4.77	188	10.43	180	9.99	6.01	2	0.67	0.22	4.29	1.43	3.13	21.74	54.69	379.82	58.87	408.85	116	122	76	71	56.6	116	6.44	166	9.21	108	5.99	2.1
6	6	30	2	2	1	1	86.9	164	32.3	108	115	72	69	60	7.6	1	79	96	16:16:00	88	4.88	129	7.16	179	9.93	1.24	0.41	2.6	0.87	3.45	1.15	5.89	40.91	27.51	191.06	30.32	210.57	108	120	55	64	86.2	118	6.55	210	11.65	262	14.54	1.76
7	7	43	1	4	1	12	87.8	162	33.5	107	128	89	71	56	7.3	0.8	106	138	12:25:00	107	5.94	206	11.43	222	12.32	2.5	0.83	8.01	2.67	8.59	2.86	11.65	80.91	104.4	725.06	82.77	574.84	145	123	83	68	87.6	126	6.99	228	12.65	300	16.65	2.42
8	8	48	1	1	1	7	108.2	177.8	34.5	125	114	75	80	55	7.2	0.8	103	99	13:07:00	102	5.66	143	7.94	221	12.27	2.14	0.71	2.73	0.91	3.42	1.14	7.86	54.59	19.07	132.44	26.82	186.26	123	123	69	76	108.3	120	6.66	178	9.88	261	14.49	1.59
9	9	49	1	1	1	4	72.4	155	30.1	93.5	131	87	66	49	6.6	0.6	106	118	12:20:00	116	6.44	223	12.38	293	16.26	3.73	1.24	6.1	2.03	9.99	3.33	28.72	199.46	80.34	557.96	205.4	1426.5	120	121	60	54	73.3	133	7.38	283	15.71	360	19.98	2.13
10	10	46	1	1	1	1	77.3	167.64	27.7	107	137	99	80	48	6.5	0.6	108	126	12:33:00	113	6.27	201	11.16	250	13.88	4.61	1.54	9.18	3.06	14.23	4.74	33.79	234.67	136.8	950.08	246.1	1709.16	116	130	73	80	76.5	127	7.05	222	12.32	313	17.37	2.78
Median Cases		29					59.1	164	22.1	78.5	109	71	67	29		0.7	101				4.77		6.94		5.83		0.47		1.67		2.15		36.67		379.82		408.85							5.22		8.05		5.88
Q1		26					56.5	160	22	77.5	105	61	67	28		0.7	99				4.72		6.44		5.05		0.44		0.28		1.55		34.66		377.53		373.09							4.94		7.66		5.88
Q3		30					71.6	165	25.5	86	112	74	68	31		0.8	118				4.88		7.66		6.38		2		1.87		2.6		50.42		784.79		468.02							5.33		8.21		5.99
IQR		4					15.1	5	3.5	8.5	7	13	1	3		0.1	19				0.16		1.22		1.33		1.56		1.59		1.05		15.76		407.26		94.93							0.39		0.55		0.11
Median Control		46					86.9	164	32.3	107	128	87	71	55		0.8	106				5.94		11.16		12.32		0.83		2.03		2.86		80.91		557.96		574.84							6.99		12.32		16.65
Q1		43					77.3	162	30.1	107	115	75	69	49		0.6	103				5.66		7.94		12.27		0.71		0.91		1.15		54.59		191.06		210.57							6.66		11.65		14.54
Q3		48					87.8	167.64	33.5	108	131	89	80	56		0.8	106				6.27		11.43		13.88		1.24		2.67		3.33		199.46		725.06		1426.5							7.05		12.65		17.37
IQR		5					10.5	5.64	3.4	1	16	14	11	7		0.2	3				0.61		3.49		1.61		0.53		1.76		2.18		144.87		534		1215.93							0.39		1		2.83
Cases
Control
SAFETY DATA
Conversion numbers
Glucose
1 mg/dL =	18.018018 mmol/L
C-peptide
1 ng/mL =	3.003003 nmol/L
Insulin
1 µIU/mL =	0.143988 pmol/L
[truncated: 30 more columns]

## Sheet: AUC - Glucose
Pre Steroid	Visit1Glucose0minMmol/L	Time	Visit1Glucose30minMmol/L	Time	Visit1Glucose60minMmol/L	Time	AUC1	AUC2	Total AUC		Differencial AUC	% change AUCGlc		Control
1	4.88	0	5.94	30	6.38	60	162.3	184.8	347.1		62.55	18.0207		Median	366.45
2	5.22	0	7.66	30	5.05	60	193.2	190.65	383.85		0	0		Q1	347.1
3	4.72	0	6.94	30	5.83	60	174.9	191.55	366.45		50.4	13.7536		Q3	383.85
4	4.11	0	6.44	30	4.33	60	158.25	161.55	319.8		44.1	13.7899		IQR	36.75
5	4.77	0	10.43	30	9.99	60	228	306.3	534.3		-71.55	-13.3914
6	4.88	0	7.16	30	9.93	60	180.6	256.35	436.95		228.9	52.3859		Cases
7	5.94	0	11.43	30	12.32	60	260.55	356.25	616.8		117.3	19.0175		Median	616.8
8	5.66	0	7.94	30	12.27	60	204	303.15	507.15		106.5	20.9997		Q1	507.15
9	6.44	0	12.38	30	16.26	60	282.3	429.6	711.9		169.8	23.8517		Q3	637.05
10	6.27	0	11.16	30	13.88	60	261.45	375.6	637.05		98.85	15.5168		IQR	129.9
Post Steroid
	Visit2Glucose0minMmol/L	Time	Visit2Glucose30minMmol/L	Time	Visit2Glucose60minMmol/L	Time	AUC1	AUC2	Total AUC					Control
1	5.33	0	8.05	30	5.88	60	200.7	208.95	409.65					Median	409.65
2	5.22	0	7.66	30	5.05	60	193.2	190.65	383.85					Q1	383.85
3	4.16	0	8.21	30	7.21	60	185.55	231.3	416.85					Q3	416.85
4	4.94	0	6.72	30	5.88	60	174.9	189	363.9					IQR	33
5	6.44	0	9.21	30	5.99	60	234.75	228	462.75
6	6.55	0	11.65	30	14.54	60	273	392.85	665.85					Cases
7	6.99	0	12.65	30	16.65	60	294.6	439.5	734.1					Median	734.1
8	6.66	0	9.88	30	14.49	60	248.1	365.55	613.65					Q1	665.85
9	7.38	0	15.71	30	19.98	60	346.35	535.35	881.7					Q3	735.9
10	7.05	0	12.32	30	17.37	60	290.55	445.35	735.9					IQR	70.05

## Sheet: AUC - Insulin
Pre Steroid	Visit1Insulin0minPmol/L	Time	Visit1Insulin30minPmol/L	Time	Visit1Insulin60minPmol/L		AUC1	AUC2	Total AUC		Differencial AUC	% change AUCIns		Control
1	69.1	0	340.03	30	797.29	60	6136.95	17059.8	23196.8		28309.4	122.04		Median	23196.8
2	50.42	0	1499.43	30	373.09	60	23247.8	28087.8	51335.6		-18722.6	-36.4709		Q1	18866.1
3	34.66	0	377.53	30	468.02	60	6182.85	12683.2	18866.1		-968.7	-5.13461		Q3	28469.1
4	36.67	0	784.79	30	291.69	60	12321.9	16147.2	28469.1		-13270.9	-46.6153		IQR	9603
5	21.74	0	379.82	30	408.85	60	6023.4	11830.1	17853.5		-1063.65	-5.95767
6	40.91	0	191.06	30	210.57	60	3479.55	6024.45	9504		2414.7	25.4072		Cases
7	80.91	0	725.06	30	574.84	60	12089.5	19498.5	31588		-17928.5	-56.7571		Median	31588
8	54.59	0	132.44	30	186.26	60	2805.45	4780.5	7585.95		-3024.3	-39.8671		Q1	9504
9	199.46	0	557.96	30	1426.5	60	11361.3	29766.9	41128.2		-23058.9	-56.0659		Q3	41128.2
10	234.67	0	950.08	30	1709.16	60	17771.2	39888.6	57659.9		-33284.9	-57.7262		IQR	31624.2
Post Steroid
	Visit2Insulin0minPmol/L	Time	Visit2Insulin30minPmol/L	Time	Visit2Insulin60minPmol/L	Time	AUC1	AUC2	Total AUC					Control
1	20.49	0	1384.83	30	643.59	60	21079.8	30426.3	51506.1					Median	17897.4
2	40.84	0	992.44	30	148.48	60	15499.2	17113.8	32613					Q1	16789.8
3	33.68	0	342.74	30	474	60	5646.3	12251.1	17897.4					Q3	32613
4	37.85	0	333.5	30	308.36	60	5570.25	9627.9	15198.1					IQR	15823.2
5	64.31	0	387.46	30	280.09	60	6776.55	10013.2	16789.8
6	67.85	0	175.85	30	375.03	60	3655.5	8263.2	11918.7					Cases
7	63.41	0	270.72	30	305.79	60	5011.95	8647.65	13659.6					Median	13659.6
8	39.38	0	68.89	30	126.95	60	1624.05	2937.6	4561.65					Q1	11918.7
9	78.76	0	283.43	30	559	60	5432.85	12636.5	18069.3					Q3	18069.3
10	78.48	0	278.08	30	990.36	60	5348.4	19026.6	24375					IQR	6150.6

## Sheet: AUC - C-peptide
Pre Steroid	Visit1Cpeptide0minNmol/L	Time	Visit1Cpeptide30minNmol/L	Time	Visit1Cpeptide60minNmol/L	Time	AUC1	AUC2	Total AUC		Differencial AUC	% change AUCC-pep		Control
1	0.44	0	1.67	30	3.11	60	31.65	71.7	103.35		88.65	85.7765		Median	94.5
2	0.47	0	4.39	30	2.6	60	72.9	104.85	177.75		-40.35	-22.7004		Q1	66.3
3	0.41	0	1.87	30	2.15	60	34.2	60.3	94.5		13.5	14.2857		Q3	103.35
4	2.31	0	0.28	30	1.55	60	38.85	27.45	66.3		-2.25	-3.39367		IQR	37.05
5	2	0	0.22	30	1.43	60	33.3	24.75	58.05		45.45	78.2946
6	0.41	0	0.87	30	1.15	60	19.2	30.3	49.5		9	18.1818		Cases
7	0.83	0	2.67	30	2.86	60	52.5	82.95	135.45		-54.75	-40.4208		Median	129.45
8	0.71	0	0.91	30	1.14	60	24.3	30.75	55.05		-15.45	-28.0654		Q1	55.05
9	1.24	0	2.03	30	3.33	60	49.05	80.4	129.45		-49.35	-38.1228		Q3	135.45
10	1.54	0	3.06	30	4.74	60	69	117	186		-71.1	-38.2258		IQR	80.4
Post Steroid
	Visit2C-peptide0min	Time	Visit2C-peptide30min	Time	Visit2C-peptide60min	Time	AUC1	AUC2	Total AUC					Control
1	0.44	0	4.54	30	3.28	60	74.7	117.3	192					Median	108
2	0.49	0	3.48	30	1.71	60	59.55	77.85	137.4					Q1	103.5
3	0.42	0	2.04	30	2.7	60	36.9	71.1	108					Q3	137.4
4	0.3	0	1.3	30	1.37	60	24	40.05	64.05					IQR	33.9
5	0.7	0	2.13	30	1.94	60	42.45	61.05	103.5
6	0.59	0	0.96	30	1.39	60	23.25	35.25	58.5					Cases
7	0.81	0	1.33	30	1.91	60	32.1	48.6	80.7					Median	80.1
8	0.53	0	0.62	30	0.87	60	17.25	22.35	39.6					Q1	58.5
9	0.71	0	1.24	30	2.15	60	29.25	50.85	80.1					Q3	80.7
10	0.93	0	1.65	30	3.43	60	38.7	76.2	114.9					IQR	22.2

## Sheet: HOMA Measures
Pre-Steroid	Visit1Insulin0min	Visit1Glucose0min	Visit1FPI	Visit1FPG	Visit1HOMA2CALC%B	Visit1HOMA2CALC-IR		Control	HOMA2CALC%B		Control	HOMA2CALC-IR
1	9.95	88		4.9	118.6	1.28		Median	84		Median	0.65	https://www.dtu.ox.ac.uk/homacalculator/
2	7.26	94		5.2	84	0.95		Q1	79.9		Q1	0.64
3	4.99	85		4.75	79.9	0.64		Q3	109.9		Q3	0.95	HOMA1_IR = (FPI x FPG)/22.5
4	5.28	74		4.1	109.9	0.65		IQR	30		IQR	0.31	HOMA1_%B = (20 x FPI)/(FPG - 3.5)
5	3.13	86		4.8	57.1	0.41
6	5.89	88		4.9	83.3	0.76		Cases	HOMA2CALC%B		Cases	HOMA2CALC-IR
7	11.65	107		5.95	89.9	1.57		Median	89.9		Median	1.57
8	7.86	102		5.7	75.4	1.05		Q1	83.3		Q1	1.05
9	28.72	116		6.4	145.2	3.82		Q3	145.2		Q3	3.82
10	33.79	113		6.25	171	4.42		IQR	61.9		IQR	2.77
Post Steroid	Visit2Insulin0min	Visit2Glucose0min	Visit2FPI	Visit2FPG	Visit2HOMA2CALC%B	Visit2HOMA2CALC-IR
1	2.95	96		5.3	43.9	0.39		Control	HOMA2CALC%B		Control	HOMA2CALC-IR
2	5.88	94		5.2	72.9	0.78		Median	72.9		Median	0.71
3	4.85	75		4.15	101	0.6		Q1	65.5		Q1	0.6
4	5.45	89		4.95	77.3	0.71		Q3	77.3		Q3	0.78
5	9.26	116		6.4	65.5	1.27		IQR	11.8		IQR	0.18
6	9.77	118		6.5	65.8	1.35
7	9.13	126		7	55.2	1.28		Cases	HOMA2CALC%B		Cases	HOMA2CALC-IR
8	5.67	120		6.7	43.7	0.79		Median	58		Median	1.35
9	11.34	133		7.35	58	1.6		Q1	55.2		Q1	1.28
10	11.3	127		7.05	63.2	1.58		Q3	63.2		Q3	1.58
								IQR	8		IQR	0.3
					Differential HOMA2CALC%B	% Change HOMA2CALC%B	Differential HOMA2CALC-IR	% Change HOMA2CALC-IR
					-74.7	-62.9848	-0.89	-69.5312
					-11.1	-13.2143	-0.17	-17.8947
					21.1	26.408	-0.04	-6.25
					-32.6	-29.6633	0.06	9.23077
					8.4	14.711	0.86	209.756
					-17.5	-21.0084	0.59	77.6316
					-34.7	-38.5984	-0.29	-18.4713
					-31.7	-42.0424	-0.26	-24.7619
					-87.2	-60.0551	-2.22	-58.1152
					-107.8	-63.0409	-2.84	-64.2534

## Sheet: Insulinogenic Index
Pre Steroid	Visit1Insulin0min	Visit1Insulin0minPmol/L	Visit1Insulin30min	Visit1Insulin30minPmol/L	Visit1Glucose0min	Visit1Glucose0minMmol/L	Visit1Glucose30min	Visit1Glucose30minMmol/L		Insulinogenic Index		Differencial ISI	% ChangeISI		Control
1	9.95	69.1	48.96	340.03	88	4.9	107	5.95		258.029		238.095	92.2747		Median	258.029
2	7.26	50.42	215.9	1499.43	94	5.2	138	7.7		579.604		-198.964	-34.3276		Q1	155.85	109.896	155.85
3	4.99	34.66	54.36	377.53	85	4.75	125	6.95		155.85		-79.5389	-51.0355		Q3	325.27	452.437	325.27
4	5.28	36.67	113	784.79	74	4.1	116	6.4		325.27		-161.02	-49.5034		IQR	169.42
5	3.13	21.74	54.69	379.82	86	4.8	188	10.4		63.9429		51.4679	80.4904
6	5.89	40.91	27.51	191.06	88	4.9	129	7.15		66.7333		-45.9641	-68.8773		Cases
7	11.65	80.91	104.4	725.06	107	5.95	206	11.4		118.193		-81.8225	-69.2281		Median	66.7333
8	7.86	54.59	19.07	132.44	102	5.7	143	7.95		34.6		-25.3781	-73.3472		Q1	60.2521
9	28.72	199.46	80.34	557.96	116	6.4	223	12.35		60.2521		-35.7407	-59.3186		Q3	118.193
10	33.79	234.67	136.8	950.08	113	6.25	201	11.15		146.002		-107.983	-73.9599		IQR	57.9406
Post Steroid	Visit2Insulin0min	Visit2Insulin0minPmol/L	Visit2Insulin30min	Visit2Insulin30minPmol/L	Visit2Glucose0min	Visit2Glucose0minMmol/L	Visit2Glucose30min	Visit2Glucose30minMmol/L		Insulinogenic Index
1	2.95	20.49	199.4	1384.83	96	5.3	145	8.05		496.124
2	5.88	40.84	142.9	992.44	94	5.2	138	7.7		380.64					Control
3	4.85	33.68	49.35	342.74	75	4.15	148	8.2		76.3111					Median	164.25
4	5.45	37.85	48.02	333.5	89	4.95	121	6.75		164.25					Q1	115.411
5	9.26	64.31	55.79	387.46	116	6.4	166	9.2		115.411					Q3	380.64
6	9.77	67.85	25.32	175.85	118	6.5	210	11.7		20.7692					IQR	265.229
7	9.13	63.41	38.98	270.72	126	7	228	12.7		36.3702
8	5.67	39.38	9.92	68.89	120	6.7	178	9.9		9.22187					Cases
9	11.34	78.76	40.81	283.43	133	7.35	283	15.7		24.5114					Median	24.5114
10	11.3	78.48	40.04	278.08	127	7.05	222	12.3		38.019					Q1	20.7692
															Q3	36.3702
															IQR	15.6009

## Sheet: Fasting BG
Fasting BGs	Day1FBG	Time	Day2FBG	Time	Day3FBG	Time	Day4FBG	Time	Day5FBG	Time	AUC1	AUC2	AUC3	AUC4	Total AUC
1	88	1	87	2	108	3	95	4	75	5	87.5	97.5	102.5	86	373.5
2	94	1	85	2	84	3	100	4	97	5	89.5	84.5	93	99.5	366.5
3	85	1	88	2	89	3	86	4	77	5	86.5	88.5	88.5	82.5	346
4	86	1	85	2	93	3	88	4	80	5	85.5	89	91.5	85	351
5	72	1	96	2	89	3	90	4	84	5	84	92.5	90.5	88	355
6	96	1	110	2	108	3	110	4	115	5	103	109	110	113.5	435.5
7	138	1	117	2	145	3	120	4	135	5	127.5	131	133.5	128.5	520.5
8	99	1	140	2	160	3	125	4	140	5	119.5	150	143.5	133.5	546.5
9	118	1	106	2	120	3	97	4	136	5	112	113	109.5	117.5	452
10	126	1	100	2	95	3	101	4	100	5	113	97.5	99	101.5	411

## Sheet: %CHANGES
	% change AUCGlc	% change AUCGlc Healthy	% change AUCIns	% change AUCIns Healthy	% change AUCC-pep	% change AUCC-pep Healthy	% Change HOMA2CALC%B	% Change HOMA2CALC%B Healthy	% Change HOMA2CALC-IR	% Change HOMA2CALC-IR Healthy	% ChangeISI	% ChangeISI Healthy
	18.0207	52.3859	122.04	25.4072	85.7765	18.1818	-62.9848	-21.0084	-69.5312	77.6316	92.2747	-68.8773
	0	19.0175	-36.4709	-56.7571	-22.7004	-40.4208	-13.2143	-38.5984	-17.8947	-18.4713	-34.3276	-69.2281
	13.7536	20.9997	-5.13461	-39.8671	14.2857	-28.0654	26.408	-42.0424	-6.25	-24.7619	-51.0355	-73.3472
	13.7899	23.8517	-46.6153	-56.0659	-3.39367	-38.1228	-29.6633	-60.0551	9.23077	-58.1152	-49.5034	-59.3186
	-13.3914	15.5168	-5.95767	-57.7262	78.2946	-38.2258	14.711	-63.0409	209.756	-64.2534	80.4904	-73.9599
	% change AUCGlc	% change AUCGlc Healthy	% change AUCIns	% change AUCIns Healthy	% change AUCC-pep	% change AUCC-pep Healthy	% Change HOMA2CALC%B	% Change HOMA2CALC%B Healthy	% Change HOMA2CALC-IR	% Change HOMA2CALC-IR Healthy	% ChangeISI	% ChangeISI Healthy
Min	-13.3914	15.5168	-46.6153	-57.7262	-22.7004	-40.4208	-62.9848	-63.0409	-69.5312	-64.2534	-51.0355	-73.9599
Quartile 1	0	19.0175	-36.4709	-56.7571	-3.39367	-38.2258	-29.6633	-60.0551	-17.8947	-58.1152	-49.5034	-73.3472
Median	13.7536	20.9997	-5.95767	-56.0659	14.2857	-38.1228	-13.2143	-42.0424	-6.25	-24.7619	-34.3276	-69.2281
Quartile 3	13.7899	23.8517	-5.13461	-39.8671	78.2946	-28.0654	14.711	-38.5984	9.23077	-18.4713	80.4904	-68.8773
Max	18.0207	52.3859	122.04	25.4072	85.7765	18.1818	26.408	-21.0084	209.756	77.6316	92.2747	-59.3186
Modified values for table
Min	86.6086	115.517	53.3847	42.2738	77.2996	59.5792	37.0152	36.9591	30.4688	35.7466	48.9645	26.0401
Quartile 1	100	119.018	63.5291	43.2429	96.6063	61.7742	70.3367	39.9449	82.1053	41.8848	50.4966	26.6528
Median	113.754	121	94.0423	43.9341	114.286	61.8772	86.7857	57.9576	93.75	75.2381	65.6724	30.7719
Quartile 3	113.79	123.852	94.8654	60.1329	178.295	71.9346	114.711	61.4016	109.231	81.5287	180.49	31.1227
Max	118.021	152.386	222.04	125.407	185.776	118.182	126.408	78.9916	309.756	177.632	192.275	40.6814
Differences	% change AUCGlcDM	% change AUCGlc Healthy	% change AUCInsDM	% change AUCIns Healthy	% change AUCC-pepDM	% change AUCC-pep Healthy	% Change HOMA2CALC%B DM	% Change HOMA2CALC%B Healthy	% Change HOMA2CALC-IR DM	% Change HOMA2CALC-IR Healthy	% ChangeISI DM	% ChangeISI Healthy
MIN	86.6086	115.517	53.3847	42.2738	77.2996	59.5792	37.0152	36.9591	30.4688	35.7466	48.9645	26.0401
Q1	13.3914	3.50067	10.1444	0.969152	19.3068	2.19501	33.3215	2.98584	51.6365	6.13821	1.53212	0.612738
Median	13.7536	1.98219	30.5133	0.691154	17.6794	0.102979	16.449	18.0127	11.6447	33.3533	15.1758	4.11912
Q3	0.036287	2.85196	0.823066	16.1988	64.0089	10.0574	27.9253	3.444	15.4808	6.29057	114.818	0.350783
MAX	4.23087	28.5342	127.175	65.2743	7.48191	46.2472	11.697	17.59	200.525	96.1029	11.7843	9.55864
Dummy	50	50	50	50	50	50	50	50	50	50	50	50

## Sheet: Sheet4
AUC insulin		AUC C-peptide
28309.4		88.65
-18722.6		-40.35
-968.7		13.5
-13270.9		-2.25
-1063.65		45.45
2414.7		9
-17928.5		-54.75
-3024.3		-15.45
-23058.9		-49.35
-33284.9		-71.1

## Sheet: Pre-Lunch
Pre-Lunch	Day1PreLBG	Time	Day2PreLBG	Time	Day3PreLBG	Time	Day4PreLBG	Time	Day5PreLBG	Time	AUC1	AUC2	AUC3	AUC4	Total AUC
1	146	1	116	2	133	3	75	4	88	5	131	124.5	105	82.5	443
2	99	1	101	2	111	3	93	4	119	5	100	106	103	107	416
3	75	1	111	2	96	3	93	4	83	5	93	103.5	95.5	89	381
4		1	86	2	86	3	72	4	81	5	x	86	80	77.5
5	73	1	97	2	128	3	98	4	81	5	85	112.5	114	90.5	402
6		1	180	2		3	130	4	142	5	x	x	x	137
7	195	1	209	2	258	3	140	4	152	5	202	233.5	200	147	782.5
8	199	1	150	2		3	190	4	160	5	174.5	x	x	176
9	84	1	259	2	188	3	112	4	214	5	171.5	223.5	151	164	710
10	126	1	271	2	267	3	138	4	194	5	198.5	269	203.5	167	838

[truncated: 3 more sheets: Pre-Dinner, Bedtime, Key]
